# Supplementary material for: Multi-Level Stakeholder Perspectives on Determinants of Point of Care Ultrasound Implementation in a US Academic Medical Center
Source: Diagnostics (Basel). 2021 Jun 28;11(7):1172. doi: 10.3390/diagnostics11071172 (PMC8305030; doi:10.3390/diagnostics11071172)
Supplement: Supplementary file 1 [file diagnostics-11-01172-s001.zip]

Archive with 1 entries (1 files):
- diagnostics-1197606-supplementary.pdf
